# Supplementary material for: Transcriptional Analysis Reveals Gender-Specific Changes in the Aging of the Human Immune System
Source: PLoS One. 2013 Jun 11;8(6):e66229. doi: 10.1371/journal.pone.0066229 (PMC3679079; doi:10.1371/journal.pone.0066229)
Supplement: Table S1 — Differentially expressed transcripts in male nonagenarians compared to male controls. (XLSX) [file pone.0066229.s001.xlsx]

## Sheet: Males
Table S1. Differentially expressed transcripts in male nonagenarians compared to male controls (p<0.05, fold change >1.5 or <-1.5).
symbol	description	adjusted P	FC
LRRN3	leucine rich repeat neuronal 3	<0.000001	-4.67797113830209
LRRN3	leucine rich repeat neuronal 3	<0.000001	-3.21799517943868
CD79A	CD79a molecule, immunoglobulin-associated alpha	0.000034	-3.07327668525181
CCR7	chemokine (C-C motif) receptor 7	<0.000001	-3.04528813886304
CD19	CD19 molecule	0.000005	-2.9632371006706
FCRLA	Fc receptor-like A	0.000010	-2.87411430756985
CD79B	CD79b molecule, immunoglobulin-associated beta	<0.000001	-2.71290365545252
NELL2	NEL-like 2 (chicken)	<0.000001	-2.708741033922
CD79B	CD79b molecule, immunoglobulin-associated beta	0.000001	-2.53216000716057
LOC652694	similar to Ig kappa chain V-I region HK102 precursor	0.000169	-2.42280750874806
LEF1	lymphoid enhancer-binding factor 1	<0.000001	-2.41396622769344
VPREB3	pre-B lymphocyte 3	<0.000001	-2.41309395266272
CXCR5	chemokine (C-X-C motif) receptor 5	<0.000001	-2.38503862648592
SGK223	homolog of rat pragma of Rnd2	<0.000001	-2.3727206470038
LEF1	lymphoid enhancer-binding factor 1	0.000002	-2.33980662018621
CD27	CD27 molecule	0.000006	-2.30461670125046
IGJ	immunoglobulin J polypeptide, linker protein for immunoglobulin alpha and mu polypeptides	0.005441	-2.30316659291775
BACH2	BTB and CNC homology 1, basic leucine zipper transcription factor 2	<0.000001	-2.25904585228474
ABLIM1	actin binding LIM protein 1	<0.000001	-2.2589086800665
FAIM3	Fas apoptotic inhibitory molecule 3	0.000002	-2.22514501902669
HLA-DOB	major histocompatibility complex, class II, DO beta	0.000019	-2.21056879534884
TCL1A	T-cell leukemia/lymphoma 1A	0.000013	-2.20889303905408
CD79B	CD79b molecule, immunoglobulin-associated beta	0.000002	-2.20756743620117
CD79A	CD79a molecule, immunoglobulin-associated alpha	<0.000001	-2.15944841252114
FCRL2	Fc receptor-like 2	<0.000001	-2.12298515271785
BLK	B lymphoid tyrosine kinase	<0.000001	-2.08848493941751
ZSCAN18	zinc finger and SCAN domain containing 18	<0.000001	-2.07261117539954
GRAP	GRB2-related adaptor protein	<0.000001	-2.03475095952943
TSPAN13	tetraspanin 13	<0.000001	-2.01944906167214
ABLIM1	actin binding LIM protein 1	0.000013	-1.99781509893259
C2orf89	chromosome 2 open reading frame 89	<0.000001	-1.99724760708259
TLR10	toll-like receptor 10	<0.000001	-1.96033279590182
FCGBP	Fc fragment of IgG binding protein	0.001043	-1.95766768680938
GNG7	guanine nucleotide binding protein (G protein), gamma 7	0.000002	-1.90769944017056
DENND2D	DENN/MADD domain containing 2D	<0.000001	-1.90323007240484
FAM117B	family with sequence similarity 117, member B	0.000002	-1.88900495413079
MYC	v-myc myelocytomatosis viral oncogene homolog (avian)	0.000024	-1.87064672359846
FAM134B	family with sequence similarity 134, member B	0.000002	-1.86995493450735
TXK	TXK tyrosine kinase	0.000011	-1.86483906296592
STAP1	signal transducing adaptor family member 1	<0.000001	-1.86327873171761
IGLL1	immunoglobulin lambda-like polypeptide 1	0.036878	-1.86133885655507
BCL11A	B-cell CLL/lymphoma 11A (zinc finger protein)	0.000036	-1.85411456037417
COBLL1	COBL-like 1	0.000001	-1.83398923310121
SCML1	sex comb on midleg-like 1 (Drosophila)	<0.000001	-1.81944800038608
ZNF217	zinc finger protein 217	0.000105	-1.79588471897817
GAPT	GRB2-binding adaptor protein, transmembrane	0.006494	-1.79293371812628
SLC7A6	solute carrier family 7 (cationic amino acid transporter, y+ system), member 6	0.000001	-1.79216169765087
EPHX2	epoxide hydrolase 2, cytoplasmic	0.000034	-1.78574703629527
FAM117B	family with sequence similarity 117, member B	0.000148	-1.7807520729154
CCR6	chemokine (C-C motif) receptor 6	0.000031	-1.76686686125152
OXNAD1	oxidoreductase NAD-binding domain containing 1	0.000015	-1.76075214243401
IL6ST	interleukin 6 signal transducer (gp130, oncostatin M receptor)	0.000347	-1.7552742484032
MAN1C1	mannosidase, alpha, class 1C, member 1	<0.000001	-1.75397844312613
GIMAP8	GTPase, IMAP family member 8	0.000127	-1.75044684320266
HSPH1	heat shock 105kDa/110kDa protein 1	0.000026	-1.74358290714555
PDE7A	phosphodiesterase 7A	0.000148	-1.73224668817751
FCER2	Fc fragment of IgE, low affinity II, receptor for (CD23)	0.000059	-1.7234864588539
E2F5	E2F transcription factor 5, p130-binding	<0.000001	-1.71688189905302
HCP5	HLA complex P5	0.000589	-1.68841854372384
ZNF302	zinc finger protein 302	0.000022	-1.68269097142007
CNTNAP2	contactin associated protein-like 2	<0.000001	-1.68259729076162
GIMAP4	GTPase, IMAP family member 4	0.00195	-1.68034862625301
ITM2C	integral membrane protein 2C	0.000314	-1.67712217965838
LDLRAP1	low density lipoprotein receptor adaptor protein 1	0.000022	-1.65731018529027
GAPT	GRB2-binding adaptor protein, transmembrane	0.035088	-1.65717709921766
LOC439949	hypothetical LOC439949	0.020328	-1.65669657150544
FAM102A	family with sequence similarity 102, member A	0.002317	-1.65618946276119
ZNF671	zinc finger protein 671	0.000001	-1.65567030339853
LOC283663	hypothetical LOC283663	0.000711	-1.64710669042419
DBNDD1	dysbindin (dystrobrevin binding protein 1) domain containing 1	0.000037	-1.64555887004212
MYC	v-myc myelocytomatosis viral oncogene homolog (avian)	0.005059	-1.62845697655963
LPAR5	lysophosphatidic acid receptor 5	0.000097	-1.62723480647816
BCAS4	breast carcinoma amplified sequence 4	0.000011	-1.61796930783311
LTB	lymphotoxin beta (TNF superfamily, member 3)	0.015017	-1.61522429404035
KLHL3	kelch-like 3 (Drosophila)	0.000263	-1.60565255161427
CCDC117	coiled-coil domain containing 117	0.000086	-1.6012268204295
DIDO1	death inducer-obliterator 1	0.000733	-1.58299022696882
DYRK2	dual-specificity tyrosine-(Y)-phosphorylation regulated kinase 2	0.00115	-1.57906341443463
MST4	serine/threonine protein kinase MST4	0.003365	-1.57800847865507
TMEM204	transmembrane protein 204	0.000106	-1.57768233227588
BCL11A	B-cell CLL/lymphoma 11A (zinc finger protein)	0.000314	-1.5750572001834
TNFAIP8	tumor necrosis factor, alpha-induced protein 8	0.003983	-1.5702761093187
GIMAP5	GTPase, IMAP family member 5	0.005851	-1.57015069233714
ZNF573	zinc finger protein 573	0.000055	-1.56714005591374
SELL	selectin L	0.012654	-1.56580656921919
NUPL2	nucleoporin like 2	0.000083	-1.56011714558511
FAM102A	family with sequence similarity 102, member A	0.000244	-1.55929348431326
MKKS	McKusick-Kaufman syndrome	0.000439	-1.55838526441444
CCDC76	coiled-coil domain containing 76	0.000074	-1.55554920819761
BCAS4	breast carcinoma amplified sequence 4	0.000041	-1.55135772409633
NUPL2	nucleoporin like 2	0.000495	-1.54798675837715
FTSJD1	FtsJ methyltransferase domain containing 1	0.000915	-1.54156376846776
TRAF5	TNF receptor-associated factor 5	0.001428	-1.54034146943409
C14orf167	chromosome 14 open reading frame 167	0.000194	-1.53263110630449
TMEM204	transmembrane protein 204	0.000542	-1.5266655381688
RPL21	ribosomal protein L21	0.033469	-1.5239095278117
HLA-DOA	major histocompatibility complex, class II, DO alpha	0.003021	-1.51620300870255
ITM2C	integral membrane protein 2C	0.004419	-1.51504973062472
VPS35	vacuolar protein sorting 35 homolog (S. cerevisiae)	0.016291	-1.51182239580913
DGKA	diacylglycerol kinase, alpha 80kDa	0.005676	-1.51052274699303
BTF3L4	basic transcription factor 3-like 4	0.006879	-1.50919897406716
LAMA5	laminin, alpha 5	0.000046	-1.50690624949503
C7orf23	chromosome 7 open reading frame 23	0.008162	-1.50657705261484
CXXC5	CXXC finger 5	0.006805	-1.50423317203882
FAM129C	family with sequence similarity 129, member C	0.000227	-1.50092293097666
WHAMM	WAS protein homolog associated with actin, golgi membranes and microtubules	0.005935	1.50130498337855
F2R	coagulation factor II (thrombin) receptor	0.008047	1.5018870690394
FAM13A	family with sequence similarity 13, member A	0.002581	1.50511546411462
PFKFB3	6-phosphofructo-2-kinase/fructose-2,6-biphosphatase 3	0.002042	1.5065439555193
SPN	sialophorin	0.02662	1.51413786430118
TTC38	tetratricopeptide repeat domain 38	0.012551	1.51464299576373
TTC38	tetratricopeptide repeat domain 38	0.005049	1.51565746387623
ANKRD9	ankyrin repeat domain 9	0.005557	1.51784995790651
IER2	immediate early response 2	0.001448	1.52174894051217
STAT1	signal transducer and activator of transcription 1, 91kDa	0.002842	1.52194709675752
HERC5	hect domain and RLD 5	0.011322	1.52395742024535
H1F0	H1 histone family, member 0	0.006512	1.52507793684987
MCOLN2	mucolipin 2	0.010628	1.52831618329276
LSP1	lymphocyte-specific protein 1	0.000657	1.52837617310892
GDPD5	glycerophosphodiester phosphodiesterase domain containing 5	0.015031	1.52891215482091
BTG3	BTG family, member 3	0.00064	1.52975627239597
C9orf72	chromosome 9 open reading frame 72	0.003652	1.535408178055
GFI1	growth factor independent 1 transcription repressor	0.001794	1.53750367894553
SLC7A5	solute carrier family 7 (cationic amino acid transporter, y+ system), member 5	0.017129	1.53865047937011
MTFP1	mitochondrial fission process 1	0.015017	1.54143629692223
OAS3	2-5-oligoadenylate synthetase 3, 100kDa	0.048754	1.54313655453739
UGGT1	UDP-glucose glycoprotein glucosyltransferase 1	0.00166	1.54418038679329
PDGFRB	platelet-derived growth factor receptor, beta polypeptide	0.012749	1.54565643839577
FCGR1A	Fc fragment of IgG, high affinity Ia, receptor (CD64)	0.003152	1.54722441387243
ZBTB44	zinc finger and BTB domain containing 44	0.000435	1.5506446417502
ASGR2	asialoglycoprotein receptor 2	0.006874	1.55087761699826
SGK3	serum/glucocorticoid regulated kinase family, member 3	0.000126	1.55141550920672
STK17B	serine/threonine kinase 17b	0.040079	1.55234929368405
PTPRC	protein tyrosine phosphatase, receptor type, C	0.014558	1.55564260903363
DYSF	dysferlin, limb girdle muscular dystrophy 2B (autosomal recessive)	0.029969	1.55794755692634
PPM1B	protein phosphatase, Mg2+/Mn2+ dependent, 1B	0.028828	1.56003598993383
BAG4	BCL2-associated athanogene 4	0.004664	1.56686837660963
ACSL1	acyl-CoA synthetase long-chain family member 1	0.011679	1.57391129225668
AGAP1	ArfGAP with GTPase domain, ankyrin repeat and PH domain 1	0.002317	1.58976644859529
LOC100133692	similar to cell division cycle 2-like 1 (PITSLRE proteins)	0.001638	1.59280913999293
FCGR1B	Fc fragment of IgG, high affinity Ib, receptor (CD64)	0.015388	1.5998933097308
NLRP3	NLR family, pyrin domain containing 3	0.001239	1.60224028286217
CXCR4	chemokine (C-X-C motif) receptor 4	0.014558	1.60412896859304
TRIB1	tribbles homolog 1 (Drosophila)	0.024473	1.60617282067711
HIST2H2AA4	histone cluster 2, H2aa4	0.002501	1.60914304709305
PTPRC	protein tyrosine phosphatase, receptor type, C	0.015244	1.60917840539074
G0S2	G0/G1switch 2	0.016384	1.60947668809093
SLFN13	schlafen family member 13	0.0015	1.61249151774518
TYMP	thymidine phosphorylase	0.001551	1.61381742428889
NBPF10	neuroblastoma breakpoint family, member 10	0.013322	1.61912367925
IFI6	interferon, alpha-inducible protein 6	0.019321	1.62470884833751
FAM13A	family with sequence similarity 13, member A	0.001169	1.62607384486969
FTHL20	ferritin, heavy polypeptide-like 20	0.006805	1.62992358674077
NLRP3	NLR family, pyrin domain containing 3	0.001213	1.63183625181519
HIF1A	hypoxia inducible factor 1, alpha subunit (basic helix-loop-helix transcription factor)	0.016291	1.63185127098878
MYBL1	v-myb myeloblastosis viral oncogene homolog (avian)-like 1	0.006526	1.63319441958441
TYMP	thymidine phosphorylase	0.000435	1.63649610337713
APOBEC3A	apolipoprotein B mRNA editing enzyme, catalytic polypeptide-like 3A	0.011805	1.64008742411898
ATF3	activating transcription factor 3	0.012589	1.64203429952996
AQP9	aquaporin 9	0.018086	1.64497864072246
IFIT3	interferon-induced protein with tetratricopeptide repeats 3	0.011174	1.64788388564619
PRDM1	PR domain containing 1, with ZNF domain	0.000299	1.65429851383889
DUSP5	dual specificity phosphatase 5	0.000788	1.65701239564935
IFI44	interferon-induced protein 44	0.022617	1.65773859593239
AAK1	AP2 associated kinase 1	0.002157	1.65933250741747
SCO2	SCO cytochrome oxidase deficient homolog 2 (yeast)	0.008048	1.66926862156514
CXCL16	chemokine (C-X-C motif) ligand 16	0.000422	1.67158790705723
MAFB	v-maf musculoaponeurotic fibrosarcoma oncogene homolog B (avian)	0.012345	1.67678096288149
C17orf91	chromosome 17 open reading frame 91	0.000178	1.68380303173474
KIR3DL2	killer cell immunoglobulin-like receptor, three domains, long cytoplasmic tail, 2	0.002872	1.68554742055087
BCL6	B-cell CLL/lymphoma 6	0.001505	1.68932689211369
XAF1	XIAP associated factor 1	0.002165	1.69692317431751
LOC338758	hypothetical LOC338758	0.009665	1.69774416933448
CSRNP1	cysteine-serine-rich nuclear protein 1	0.002872	1.69931534172668
RORA	RAR-related orphan receptor A	0.004743	1.70336895890638
PRMT2	protein arginine methyltransferase 2	0.003254	1.70439774216362
CST7	cystatin F (leukocystatin)	0.001287	1.70548297135839
SIK1	salt-inducible kinase 1	0.003491	1.7059781074128
PTGS2	prostaglandin-endoperoxide synthase 2 (prostaglandin G/H synthase and cyclooxygenase)	0.011462	1.70731127656225
OASL	2-5-oligoadenylate synthetase-like	0.000042	1.70823728633886
ASGR2	asialoglycoprotein receptor 2	0.003762	1.71435570847657
ARID4B	AT rich interactive domain 4B (RBP1-like)	0.001211	1.72671806282483
RNU4ATAC	RNA, U4atac small nuclear (U12-dependent splicing)	0.002141	1.72837344004325
ENC1	ectodermal-neural cortex 1 (with BTB-like domain)	0.00043	1.72913246879011
OSBPL8	oxysterol binding protein-like 8	0.0023	1.73572123144676
CD83	CD83 molecule	0.046849	1.73644767081243
BCL3	B-cell CLL/lymphoma 3	0.000684	1.73681500146676
MIAT	myocardial infarction associated transcript (non-protein coding)	0.000772	1.73895695454009
FTHL3	ferritin, heavy polypeptide-like 3	0.000309	1.75070266686752
LAG3	lymphocyte-activation gene 3	0.002216	1.75948920663118
IER3	immediate early response 3	0.020328	1.76004543009054
ITPRIP	inositol 1,4,5-triphosphate receptor interacting protein	0.000031	1.76851271522816
IFI6	interferon, alpha-inducible protein 6	0.000803	1.78751022668911
PRSS23	protease, serine, 23	0.000238	1.79345032523445
NAMPT	nicotinamide phosphoribosyltransferase	0.004653	1.79781871613569
NFIL3	nuclear factor, interleukin 3 regulated	0.000015	1.79836438913079
LOC653506	similar to meteorin, glial cell differentiation regulator-like	0.000314	1.81147023958509
VPS13C	vacuolar protein sorting 13 homolog C (S. cerevisiae)	0.003757	1.81631522281099
DDIT4	DNA-damage-inducible transcript 4	0.003659	1.82342407622524
CCL3L1	chemokine (C-C motif) ligand 3-like 1	0.037027	1.83090938218528
MT2A	metallothionein 2A	0.000146	1.83142276536923
C5AR1	complement component 5a receptor 1	0.000200	1.83564975891333
IKZF1	IKAROS family zinc finger 1 (Ikaros)	0.019928	1.83797969866502
EGR1	early growth response 1	0.033405	1.84070006293074
TGFBR3	transforming growth factor, beta receptor III	0.000046	1.84157525358208
NBPF9	neuroblastoma breakpoint family, member 9	0.015388	1.86331387622793
CD83	CD83 molecule	0.02969	1.86736796547786
MAF	v-maf musculoaponeurotic fibrosarcoma oncogene homolog (avian)	0.000133	1.89603590945951
NACC2	NACC family member 2, BEN and BTB (POZ) domain containing	0.000017	1.89644948347307
ZC3H12A	zinc finger CCCH-type containing 12A	0.000080	1.90008021763085
MXD1	MAX dimerization protein 1	0.000061	1.90636126597625
SH3KBP1	SH3-domain kinase binding protein 1	0.000169	1.90882872901434
ZNF683	zinc finger protein 683	0.023527	1.91841875161486
HLX	H2.0-like homeobox	0.000073	1.92073333329793
CTLA4	cytotoxic T-lymphocyte-associated protein 4	0.000403	1.93587167969916
NUAK1	NUAK family, SNF1-like kinase, 1	0.000131	1.95578503131049
METRNL	meteorin, glial cell differentiation regulator-like	0.000050	1.96900652150124
AVPI1	arginine vasopressin-induced 1	0.000314	1.9929936435449
SPATA13	spermatogenesis associated 13	0.000014	2.00556481835517
ITPRIPL2	inositol 1,4,5-triphosphate receptor interacting protein-like 2	0.000136	2.00574271322252
PRDM1	PR domain containing 1, with ZNF domain	0.000030	2.01163022776251
GABARAPL1	GABA(A) receptor-associated protein like 1	0.000010	2.02116745484811
DUSP2	dual specificity phosphatase 2	0.000178	2.02709206154735
IFITM3	interferon induced transmembrane protein 3 (1-8U)	0.006971	2.05458850247136
NR4A2	nuclear receptor subfamily 4, group A, member 2	0.000106	2.06711077177935
RHOB	ras homolog gene family, member B	0.000309	2.06773778734948
RORA	RAR-related orphan receptor A	0.000035	2.07996247012968
GNLY	granulysin	0.000640	2.15970425835944
FBXW7	F-box and WD repeat domain containing 7	0.000015	2.20274949661093
PTGDS	prostaglandin D2 synthase 21kDa (brain)	0.011330	2.20476623509953
FAM46C	family with sequence similarity 46, member C	0.000663	2.21722888109303
PFKFB3	6-phosphofructo-2-kinase/fructose-2,6-biphosphatase 3	0.000074	2.23122843382071
TNFAIP3	tumor necrosis factor, alpha-induced protein 3	0.000422	2.2654251682434
SOCS3	suppressor of cytokine signaling 3	0.000030	2.27334438675043
IL8	interleukin 8	0.027935	2.33302512539664
CCL3L3	chemokine (C-C motif) ligand 3-like 3	0.009385	2.35945285053593
JUNB	jun B proto-oncogene	0.000031	2.40562889255023
GZMH	granzyme H (cathepsin G-like 2, protein h-CCPX)	0.000113	2.42627759332812
ADM	adrenomedullin	0.000034	2.43335639031644
IL1B	interleukin 1, beta	0.005170	2.5607071801664
HBEGF	heparin-binding EGF-like growth factor	0.000422	2.61534420752211
PTGS2	prostaglandin-endoperoxide synthase 2 (prostaglandin G/H synthase and cyclooxygenase)	0.003393	2.68381534518881
OSM	oncostatin M	0.000784	2.71620921118083
CDKN1A	cyclin-dependent kinase inhibitor 1A (p21, Cip1)	<0.000001	2.8680221895407
RGS1	regulator of G-protein signaling 1	0.000015	2.93525125464983
JUN	jun proto-oncogene	0.005935	3.04598620292233
NR4A2	nuclear receptor subfamily 4, group A, member 2	0.000001	3.42208868330498
IL8	interleukin 8	0.007899	3.45927297799862
