# Supplementary material for: Transcriptional Analysis Reveals Gender-Specific Changes in the Aging of the Human Immune System
Source: PLoS One. 2013 Jun 11;8(6):e66229. doi: 10.1371/journal.pone.0066229 (PMC3679079; doi:10.1371/journal.pone.0066229)
Supplement: Table S2 — Differentially expressed transcripts in female nonagenarians compared to female controls. (XLSX) [file pone.0066229.s002.xlsx]

## Sheet: Females
	Table S2. Differentially expressed transcripts in female nonagenarians compared to female controls (p<0.05, fold change >1.5 or <-1.5).
1	symbol	description	Adjusted P	FC.1
2	LRRN3	leucine rich repeat neuronal 3	<0.000001	-5.63918932776389
3	LRRN3	leucine rich repeat neuronal 3	<0.000001	-3.97861229092435
4	CCR7	chemokine (C-C motif) receptor 7	<0.000001	-3.61326268177318
5	LOC652694	similar to Ig kappa chain V-I region HK102 precursor	<0.000001	-2.87738911661276
6	IGJ	immunoglobulin J polypeptide, linker protein for immunoglobulin alpha and mu polypeptides	<0.000001	-2.84765626236643
7	CD27	CD27 molecule	<0.000001	-2.74711375728993
8	CD79A	CD79a molecule, immunoglobulin-associated alpha	<0.000001	-2.67983628100773
9	CD19	CD19 molecule	<0.000001	-2.65106957188886
10	IGLL1	immunoglobulin lambda-like polypeptide 1	<0.000001	-2.64282800606663
11	SGK223	homolog of rat pragma of Rnd2	<0.000001	-2.64258779859863
12	FCRLA	Fc receptor-like A	<0.000001	-2.62786236710208
13	LEF1	lymphoid enhancer-binding factor 1	<0.000001	-2.46487723417572
14	VPREB3	pre-B lymphocyte 3	<0.000001	-2.4433077211912
15	FCGBP	Fc fragment of IgG binding protein	<0.000001	-2.43247328170487
16	GRAP	GRB2-related adaptor protein	<0.000001	-2.41463670821401
17	LEF1	lymphoid enhancer-binding factor 1	<0.000001	-2.40513434495503
18	NELL2	NEL-like 2 (chicken)	<0.000001	-2.39033707292029
19	MYC	v-myc myelocytomatosis viral oncogene homolog (avian)	<0.000001	-2.34595267747829
20	BACH2	BTB and CNC homology 1, basic leucine zipper transcription factor 2	<0.000001	-2.32345886542138
21	ABLIM1	actin binding LIM protein 1	<0.000001	-2.31973796372766
22	CD79B	CD79b molecule, immunoglobulin-associated beta	<0.000001	-2.27067714988607
23	C2orf89	chromosome 2 open reading frame 89	<0.000001	-2.24652324265948
24	FAIM3	Fas apoptotic inhibitory molecule 3	<0.000001	-2.19121980690911
25	CD79B	CD79b molecule, immunoglobulin-associated beta	<0.000001	-2.15547588684679
26	EPHX2	epoxide hydrolase 2, cytoplasmic	<0.000001	-2.13205603544864
27	LTB	lymphotoxin beta (TNF superfamily, member 3)	<0.000001	-2.10726893071777
28	FCRL2	Fc receptor-like 2	<0.000001	-2.09455801339027
29	CXCR5	chemokine (C-X-C motif) receptor 5	<0.000001	-2.08925731524925
30	ABLIM1	actin binding LIM protein 1	<0.000001	-2.05095040487067
31	OXNAD1	oxidoreductase NAD-binding domain containing 1	<0.000001	-2.04506651115112
32	HLA-DOB	major histocompatibility complex, class II, DO beta	<0.000001	-2.01473109698218
33	SLC7A6	solute carrier family 7 (cationic amino acid transporter, y+ system), member 6	<0.000001	-2.0124032164142
34	CD79A	CD79a molecule, immunoglobulin-associated alpha	<0.000001	-1.98642513952243
35	ZSCAN18	zinc finger and SCAN domain containing 18	<0.000001	-1.96752873411728
36	GIMAP5	GTPase, IMAP family member 5	<0.000001	-1.95836207660109
37	FAM102A	family with sequence similarity 102, member A	<0.000001	-1.95257307653255
38	CD79B	CD79b molecule, immunoglobulin-associated beta	<0.000001	-1.94257003238212
39	LOC439949	hypothetical LOC439949	0.000001	-1.92940862185137
40	FAM134B	family with sequence similarity 134, member B	<0.000001	-1.92635539045288
41	DENND2D	DENN/MADD domain containing 2D	<0.000001	-1.9231407796545
42	MYC	v-myc myelocytomatosis viral oncogene homolog (avian)	<0.000001	-1.91719463230893
43	FAM102A	family with sequence similarity 102, member A	<0.000001	-1.90189566409078
44	GNG7	guanine nucleotide binding protein (G protein), gamma 7	<0.000001	-1.88048752611329
45	MAN1C1	mannosidase, alpha, class 1C, member 1	<0.000001	-1.87499035387475
46	TCEA3	transcription elongation factor A (SII), 3	<0.000001	-1.85724465368765
47	TXK	TXK tyrosine kinase	<0.000001	-1.8545942276132
48	FLNB	filamin B, beta	<0.000001	-1.8290521247565
49	BCL11A	B-cell CLL/lymphoma 11A (zinc finger protein)	<0.000001	-1.82684921782391
50	MAL	mal, T-cell differentiation protein	<0.000001	-1.8215206802658
51	LDLRAP1	low density lipoprotein receptor adaptor protein 1	<0.000001	-1.81379220205059
52	FAM113B	family with sequence similarity 113, member B	<0.000001	-1.81102767957163
53	MGC29506	plasma cell-induced ER protein 1	<0.000001	-1.80647476295767
54	SERPINE2	serpin peptidase inhibitor, clade E (nexin, plasminogen activator inhibitor type 1), member 2	<0.000001	-1.79420732055548
55	PASK	PAS domain containing serine/threonine kinase	<0.000001	-1.79017478315784
56	ITM2C	integral membrane protein 2C	<0.000001	-1.78563228496249
57	LBH	limb bud and heart development homolog (mouse)	<0.000001	-1.77917503102957
58	ITM2C	integral membrane protein 2C	<0.000001	-1.77831374712181
59	PIK3IP1	phosphoinositide-3-kinase interacting protein 1	<0.000001	-1.77001746190734
60	BLK	B lymphoid tyrosine kinase	<0.000001	-1.76930392682034
61	TCL1A	T-cell leukemia/lymphoma 1A	<0.000001	-1.76818908533498
62	DIDO1	death inducer-obliterator 1	<0.000001	-1.75835987114956
63	STMN3	stathmin-like 3	<0.000001	-1.75816426864339
64	TMEM204	transmembrane protein 204	<0.000001	-1.75322497443016
65	TMEM204	transmembrane protein 204	<0.000001	-1.74808053765643
66	TSPAN13	tetraspanin 13	<0.000001	-1.74328651833827
67	DGKA	diacylglycerol kinase, alpha 80kDa	<0.000001	-1.73992659661999
68	BCAS4	breast carcinoma amplified sequence 4	<0.000001	-1.73837293205814
69	TRAT1	T cell receptor associated transmembrane adaptor 1	<0.000001	-1.73276132919767
70	PASK	PAS domain containing serine/threonine kinase	<0.000001	-1.72774295619091
71	RNF144A	ring finger protein 144A	<0.000001	-1.72319140264292
72	CCR6	chemokine (C-C motif) receptor 6	<0.000001	-1.72297410792528
73	HSPH1	heat shock 105kDa/110kDa protein 1	<0.000001	-1.71992250221049
74	LOC283663	hypothetical LOC283663	<0.000001	-1.71794636676783
75	SUSD3	sushi domain containing 3	<0.000001	-1.71537212677807
76	DPH5	DPH5 homolog (S. cerevisiae)	<0.000001	-1.71143326195101
77	TLR10	toll-like receptor 10	<0.000001	-1.70859975859914
78	ZNF671	zinc finger protein 671	<0.000001	-1.69596612815251
79	C12orf57	chromosome 12 open reading frame 57	<0.000001	-1.69583799723948
80	ATHL1	ATH1, acid trehalase-like 1 (yeast)	0.000099	-1.69278054548064
81	BCAS4	breast carcinoma amplified sequence 4	<0.000001	-1.68775826124426
82	COBLL1	COBL-like 1	<0.000001	-1.68594095990205
83	LTA	lymphotoxin alpha (TNF superfamily, member 1)	<0.000001	-1.68235388431447
84	TXNDC5	thioredoxin domain containing 5 (endoplasmic reticulum)	<0.000001	-1.68111919001485
85	KLHL3	kelch-like 3 (Drosophila)	<0.000001	-1.68045874671158
86	OCIAD2	OCIA domain containing 2	<0.000001	-1.6749595539728
87	PDE7A	phosphodiesterase 7A	<0.000001	-1.67229315258916
88	SCML1	sex comb on midleg-like 1 (Drosophila)	<0.000001	-1.67171570529516
89	TPM2	tropomyosin 2 (beta)	0.000007	-1.67017361462913
90	PHGDH	phosphoglycerate dehydrogenase	<0.000001	-1.66561187732547
91	CD7	CD7 molecule	<0.000001	-1.66343060091975
92	MFGE8	milk fat globule-EGF factor 8 protein	<0.000001	-1.65966856285613
93	IL6ST	interleukin 6 signal transducer (gp130, oncostatin M receptor)	<0.000001	-1.65757533447451
94	MAL	mal, T-cell differentiation protein	0.000015	-1.65471916265715
95	SNORA12	small nucleolar RNA, H/ACA box 12	0.000002	-1.64147618931828
96	TRAF5	TNF receptor-associated factor 5	<0.000001	-1.63869681924829
97	TRIB2	tribbles homolog 2 (Drosophila)	<0.000001	-1.63424553793001
98	UBASH3A	ubiquitin associated and SH3 domain containing A	<0.000001	-1.62823041372274
99	STAP1	signal transducing adaptor family member 1	<0.000001	-1.62607522497828
100	PLCG1	phospholipase C, gamma 1	<0.000001	-1.6258321861886
101	BEX2	brain expressed X-linked 2	<0.000001	-1.62371672609943
102	FAM117B	family with sequence similarity 117, member B	<0.000001	-1.6145270301108
103	RPLP0	ribosomal protein, large, P0	0.000032	-1.60720810774621
104	IL4R	interleukin 4 receptor	<0.000001	-1.60508635770588
105	DYRK2	dual-specificity tyrosine-(Y)-phosphorylation regulated kinase 2	<0.000001	-1.59978255973101
106	FAM117B	family with sequence similarity 117, member B	<0.000001	-1.59920287901239
107	PAQR8	progestin and adipoQ receptor family member VIII	<0.000001	-1.5989720363062
108	SELL	selectin L	0.000013	-1.59656367538085
109	BCL11A	B-cell CLL/lymphoma 11A (zinc finger protein)	<0.000001	-1.59533429576349
110	CELA1	chymotrypsin-like elastase family, member 1	<0.000001	-1.58802269074638
111	IGLL3	immunoglobulin lambda-like polypeptide 3	<0.000001	-1.58663975635955
112	FAM171A1	family with sequence similarity 171, member A1	<0.000001	-1.58201306330124
113	C9orf123	chromosome 9 open reading frame 123	<0.000001	-1.57892291672956
114	SESN1	sestrin 1	<0.000001	-1.57839479396868
115	DGKA	diacylglycerol kinase, alpha 80kDa	0.000001	-1.57289315447422
116	VEGFB	vascular endothelial growth factor B	<0.000001	-1.57268077816463
117	TNFAIP8	tumor necrosis factor, alpha-induced protein 8	<0.000001	-1.57122133791888
118	POU2AF1	POU class 2 associating factor 1	<0.000001	-1.5644390580035
119	PILRB	paired immunoglobin-like type 2 receptor beta	<0.000001	-1.56435676005179
120	AXIN2	axin 2	<0.000001	-1.56312604666995
121	GSDMB	gasdermin B	0.000002	-1.55510388719115
122	NSUN5P1	NOP2/Sun domain family, member 5 pseudogene 1	<0.000001	-1.55318714613271
123	PKIA	protein kinase (cAMP-dependent, catalytic) inhibitor alpha	<0.000001	-1.54856781922372
124	FCER2	Fc fragment of IgE, low affinity II, receptor for (CD23)	<0.000001	-1.54484924111874
125	HLA-DOA	major histocompatibility complex, class II, DO alpha	<0.000001	-1.54207036237758
126	DBNDD1	dysbindin (dystrobrevin binding protein 1) domain containing 1	<0.000001	-1.53824964284989
127	CNTNAP2	contactin associated protein-like 2	<0.000001	-1.53469867736526
128	GIMAP8	GTPase, IMAP family member 8	0.000022	-1.53455869849972
129	RPL10A	ribosomal protein L10a	0.003412	-1.52583278289164
130	CCDC76	coiled-coil domain containing 76	<0.000001	-1.52561543143957
131	YME1L1	YME1-like 1 (S. cerevisiae)	0.000831	-1.52290490635191
132	LTBP3	latent transforming growth factor beta binding protein 3	0.000015	-1.52069200964826
133	TBC1D4	TBC1 domain family, member 4	<0.000001	-1.51440460564267
134	GIMAP1	GTPase, IMAP family member 1	<0.000001	-1.51146033692691
135	METTL13	methyltransferase like 13	<0.000001	-1.5099324811189
136	CD24	CD24 molecule	0.021083	-1.50124967601933
137	FCGR1A	Fc fragment of IgG, high affinity Ia, receptor (CD64)	0.00015	1.50019902071872
138	HLA-DQA1	major histocompatibility complex, class II, DQ alpha 1	0.047124	1.5002953366132
139	ACRBP	acrosin binding protein	0.001831	1.50085176117831
140	FAM13A	family with sequence similarity 13, member A	0.000040	1.50125095309215
141	GALNT3	UDP-N-acetyl-alpha-D-galactosamine:polypeptide N-acetylgalactosaminyltransferase 3 (GalNAc-T3)	0.000016	1.50257364087377
142	KLF4	Kruppel-like factor 4 (gut)	0.000700	1.50301855635664
143	CTSG	cathepsin G	0.008229	1.50427764428553
144	RHBDL2	rhomboid, veinlet-like 2 (Drosophila)	0.001093	1.50509608959308
145	ASGR2	asialoglycoprotein receptor 2	0.000023	1.50570168834717
146	CD86	CD86 molecule	0.000256	1.50618843443335
147	KLF4	Kruppel-like factor 4 (gut)	0.00021	1.50627231708229
148	LSP1	lymphocyte-specific protein 1	0.000006	1.50680384339703
149	C6orf170	chromosome 6 open reading frame 170	0.015813	1.50702395916033
150	SAMSN1	SAM domain, SH3 domain and nuclear localization signals 1	0.000035	1.50780702143123
151	PTPRC	protein tyrosine phosphatase, receptor type, C	0.002372	1.50805685105904
152	IL1R2	interleukin 1 receptor, type II	0.000289	1.50826637227609
153	CPPED1	calcineurin-like phosphoesterase domain containing 1	<0.000001	1.50856485421691
154	ATXN1	ataxin 1	<0.000001	1.51093781344819
155	CRISPLD2	cysteine-rich secretory protein LCCL domain containing 2	0.000041	1.5119166598938
156	ZNF683	zinc finger protein 683	0.016615	1.51335199563217
157	MMD	monocyte to macrophage differentiation-associated	0.000334	1.51374994179742
158	FAS	Fas (TNF receptor superfamily, member 6)	<0.000001	1.51419417770117
159	CST7	cystatin F (leukocystatin)	0.000063	1.51434435312932
160	FCGR1B	Fc fragment of IgG, high affinity Ib, receptor (CD64)	0.00058	1.51478547478409
161	IRF1	interferon regulatory factor 1	0.000176	1.51501554954551
162	CREB5	cAMP responsive element binding protein 5	0.000026	1.51512869268086
163	CLEC7A	C-type lectin domain family 7, member A	0.000005	1.51542457395517
164	SPTLC1	serine palmitoyltransferase, long chain base subunit 1	0.000571	1.5165186640442
165	NBPF8	neuroblastoma breakpoint family, member 8	0.021944	1.5190706982058
166	PGLYRP1	peptidoglycan recognition protein 1	0.026921	1.51964426201444
167	CA2	carbonic anhydrase II	0.001375	1.51968368408473
168	AGPAT4	1-acylglycerol-3-phosphate O-acyltransferase 4 (lysophosphatidic acid acyltransferase, delta)	<0.000001	1.52088184195045
169	ANPEP	alanyl (membrane) aminopeptidase	0.002102	1.52164460815541
170	ITGB5	integrin, beta 5	0.000298	1.52433809283237
171	CTLA4	cytotoxic T-lymphocyte-associated protein 4	0.000002	1.52505178606079
172	WSB2	WD repeat and SOCS box-containing 2	<0.000001	1.52892884887434
173	OASL	2-5-oligoadenylate synthetase-like	0.000002	1.53183741109636
174	PELI1	pellino homolog 1 (Drosophila)	0.000001	1.53366484211508
175	ANKRD9	ankyrin repeat domain 9	0.000001	1.53526612926445
176	G0S2	G0/G1switch 2	0.000132	1.53542068624614
177	PCYOX1	prenylcysteine oxidase 1	0.000099	1.5375598668178
178	LOC100129094	similar to hCG2036765	0.000164	1.53794131390786
179	PIK3AP1	phosphoinositide-3-kinase adaptor protein 1	0.000009	1.53804191162774
180	PLAUR	plasminogen activator, urokinase receptor	0.000021	1.53873968959568
181	LOC100133692	similar to cell division cycle 2-like 1 (PITSLRE proteins)	0.000156	1.5411934979414
182	ZNF483	zinc finger protein 483	0.003066	1.54128025579497
183	HIST2H2BE	histone cluster 2, H2be	0.00017	1.54181172914418
184	IER2	immediate early response 2	<0.000001	1.54202554863104
185	CCL3L1	chemokine (C-C motif) ligand 3-like 1	0.002517	1.54257590547664
186	HIST2H2AA4	histone cluster 2, H2aa4	0.000002	1.54357227700136
187	TAOK1	TAO kinase 1	0.000034	1.54441503945312
188	ELANE	elastase, neutrophil expressed	0.0122	1.54640853756753
189	CD69	CD69 molecule	0.001427	1.54787988752554
190	CAPZA1	capping protein (actin filament) muscle Z-line, alpha 1	0.002074	1.54873978639513
191	TYMP	thymidine phosphorylase	0.000001	1.55068255988967
192	PTGS1	prostaglandin-endoperoxide synthase 1 (prostaglandin G/H synthase and cyclooxygenase)	0.000294	1.55320173011174
193	FAM13A	family with sequence similarity 13, member A	0.000044	1.55909525990141
194	MMP9	matrix metallopeptidase 9 (gelatinase B, 92kDa gelatinase, 92kDa type IV collagenase)	0.002454	1.56853418708431
195	SGK1	serum/glucocorticoid regulated kinase 1	0.000010	1.5687474201238
196	IRAK3	interleukin-1 receptor-associated kinase 3	<0.000001	1.57056715271598
197	TYMP	thymidine phosphorylase	0.000005	1.57061124144636
198	LILRA3	leukocyte immunoglobulin-like receptor, subfamily A (without TM domain), member 3	0.000407	1.57615567392682
199	LEP	leptin	0.002376	1.57999627707632
200	SLC5A8	solute carrier family 5 (iodide transporter), member 8	0.001924	1.58598280176977
201	IL15	interleukin 15	<0.000001	1.59165283246641
202	ANXA2P1	annexin A2 pseudogene 1	0.000016	1.59413426945753
203	ZNF385A	zinc finger protein 385A	<0.000001	1.5943659339968
204	SIK1	salt-inducible kinase 1	0.000013	1.59662179185691
205	CFP	complement factor properdin	<0.000001	1.59731155180688
206	KYNU	kynureninase (L-kynurenine hydrolase)	<0.000001	1.59833486226976
207	IDS	iduronate 2-sulfatase	<0.000001	1.60540479606555
208	DUSP5	dual specificity phosphatase 5	<0.000001	1.60575441095555
209	TMEM170B	transmembrane protein 170B	<0.000001	1.60751864431175
210	PRDM1	PR domain containing 1, with ZNF domain	<0.000001	1.60867367847338
211	CSRNP1	cysteine-serine-rich nuclear protein 1	0.000001	1.61151173513419
212	OLFM4	olfactomedin 4	0.038991	1.61285267698179
213	CEACAM8	carcinoembryonic antigen-related cell adhesion molecule 8	0.016058	1.62253833793638
214	USP49	ubiquitin specific peptidase 49	0.000600	1.62290817300346
215	PRMT2	protein arginine methyltransferase 2	0.000010	1.62824694218986
216	C11orf63	chromosome 11 open reading frame 63	0.001102	1.63105711522775
217	SPI1	spleen focus forming virus (SFFV) proviral integration oncogene spi1	0.000018	1.63427355653725
218	MT2A	metallothionein 2A	<0.000001	1.63442663778709
219	TRIB1	tribbles homolog 1 (Drosophila)	0.000009	1.63715834743125
220	APOBEC3A	apolipoprotein B mRNA editing enzyme, catalytic polypeptide-like 3A	0.000017	1.63956168699496
221	MYBL1	v-myb myeloblastosis viral oncogene homolog (avian)-like 1	0.000004	1.64055161608179
222	LILRA5	leukocyte immunoglobulin-like receptor, subfamily A (with TM domain), member 5	0.000003	1.64231457214707
223	FCGR2A	Fc fragment of IgG, low affinity IIa, receptor (CD32)	0.000008	1.64491706937111
224	THBS1	thrombospondin 1	0.000242	1.64571495390044
225	FAM63A	family with sequence similarity 63, member A	0.000047	1.64826090864972
226	S100A12	S100 calcium binding protein A12	0.000047	1.64853176071084
227	LILRA5	leukocyte immunoglobulin-like receptor, subfamily A (with TM domain), member 5	<0.000001	1.64896997496331
228	TYMP	thymidine phosphorylase	<0.000001	1.64948651903657
229	PRSS23	protease, serine, 23	0.000005	1.65750364356758
230	PTGR2	prostaglandin reductase 2	0.003911	1.66132434519617
231	LOC644914	H3 histone pseudogene	0.000142	1.66893484333871
232	OSBPL8	oxysterol binding protein-like 8	0.000014	1.67038081319613
233	DDIT4	DNA-damage-inducible transcript 4	0.000006	1.67916226703566
234	FCGR2A	Fc fragment of IgG, low affinity IIa, receptor (CD32)	0.000002	1.68165968716569
235	STK17B	serine/threonine kinase 17b	<0.000001	1.68387892218372
236	VPS13C	vacuolar protein sorting 13 homolog C (S. cerevisiae)	0.000149	1.68596134436661
237	CCL3	chemokine (C-C motif) ligand 3	0.000735	1.68657043669452
238	TMEM106A	transmembrane protein 106A	0.001831	1.69444045652666
239	ITPRIP	inositol 1,4,5-triphosphate receptor interacting protein	<0.000001	1.69518850181813
240	SCO2	SCO cytochrome oxidase deficient homolog 2 (yeast)	0.000006	1.69549099879589
241	PRDM1	PR domain containing 1, with ZNF domain	<0.000001	1.69574124066806
242	CD83	CD83 molecule	0.000111	1.69647033585698
243	SOD2	superoxide dismutase 2, mitochondrial	<0.000001	1.70066381406699
244	SPATA13	spermatogenesis associated 13	0.000003	1.70543368867077
245	STAT1	signal transducer and activator of transcription 1, 91kDa	<0.000001	1.71327172976109
246	PTGDS	prostaglandin D2 synthase 21kDa (brain)	0.000051	1.71894688233417
247	FPR1	formyl peptide receptor 1	0.000011	1.72477182063854
248	ATF3	activating transcription factor 3	<0.000001	1.72856185166008
249	NACC2	NACC family member 2, BEN and BTB (POZ) domain containing	<0.000001	1.7386794694256
250	LOC338758	hypothetical LOC338758	<0.000001	1.73934414750989
251	NLRP3	NLR family, pyrin domain containing 3	<0.000001	1.73946437356002
252	STX11	syntaxin 11	<0.000001	1.74026199372666
253	FAM46C	family with sequence similarity 46, member C	0.000003	1.74500233278296
254	C9orf72	chromosome 9 open reading frame 72	<0.000001	1.75069736938214
255	CA2	carbonic anhydrase II	0.000181	1.75310381633759
256	ZC3H12A	zinc finger CCCH-type containing 12A	<0.000001	1.75328343729717
257	RNASE2	ribonuclease, RNase A family, 2 (liver, eosinophil-derived neurotoxin)	0.000110	1.75566759760524
258	LOC653506	similar to meteorin, glial cell differentiation regulator-like	<0.000001	1.76456315779655
259	METRNL	meteorin, glial cell differentiation regulator-like	<0.000001	1.77362883961058
260	TMEM158	transmembrane protein 158 (gene/pseudogene)	0.000016	1.77572123278061
261	GABARAPL1	GABA(A) receptor-associated protein like 1	<0.000001	1.77606232306399
262	ENC1	ectodermal-neural cortex 1 (with BTB-like domain)	<0.000001	1.78134696680322
263	NLRP3	NLR family, pyrin domain containing 3	<0.000001	1.78182173544857
264	SPI1	spleen focus forming virus (SFFV) proviral integration oncogene spi1	<0.000001	1.79217788064294
265	FAM198B	family with sequence similarity 198, member B	<0.000001	1.7952578512828
266	RNU4ATAC	RNA, U4atac small nuclear (U12-dependent splicing)	<0.000001	1.79561219872891
267	CCL3L1	chemokine (C-C motif) ligand 3-like 1	0.000035	1.79918449311253
268	LILRA3	leukocyte immunoglobulin-like receptor, subfamily A (without TM domain), member 3	0.002556	1.80352987421346
269	ITGA2B	integrin, alpha 2b (platelet glycoprotein IIb of IIb/IIIa complex, antigen CD41)	0.000083	1.80452267233578
270	DUSP2	dual specificity phosphatase 2	<0.000001	1.81131950638525
271	DYSF	dysferlin, limb girdle muscular dystrophy 2B (autosomal recessive)	<0.000001	1.82835772368944
272	BCL6	B-cell CLL/lymphoma 6	<0.000001	1.83270166120563
273	GP9	glycoprotein IX (platelet)	0.000220	1.83340970082742
274	MTRNR2L1	MT-RNR2-like 1	0.000066	1.83471937499935
275	LGALS3	lectin, galactoside-binding, soluble, 3	<0.000001	1.83991529494741
276	HIF1A	hypoxia inducible factor 1, alpha subunit (basic helix-loop-helix transcription factor)	<0.000001	1.84627661982459
277	NFIL3	nuclear factor, interleukin 3 regulated	<0.000001	1.84736346717631
278	CD83	CD83 molecule	0.000026	1.84966303684954
279	HLX	H2.0-like homeobox	<0.000001	1.86691570400213
280	C7orf28B	chromosome 7 open reading frame 28B	0.000021	1.87374122648711
281	AVPI1	arginine vasopressin-induced 1	<0.000001	1.88273075983357
282	SDPR	serum deprivation response	0.000085	1.8870901791956
283	ACSL1	acyl-CoA synthetase long-chain family member 1	<0.000001	1.89119627240304
284	ANXA2P1	annexin A2 pseudogene 1	<0.000001	1.89373405521676
285	S100P	S100 calcium binding protein P	<0.000001	1.8975640703394
286	ASGR2	asialoglycoprotein receptor 2	<0.000001	1.8991379549655
287	TGFBR3	transforming growth factor, beta receptor III	<0.000001	1.90043280623011
288	LCN2	lipocalin 2	0.003220	1.91006258922617
289	CXCL16	chemokine (C-X-C motif) ligand 16	<0.000001	1.92650890809397
290	F13A1	coagulation factor XIII, A1 polypeptide	<0.000001	1.92767617661853
291	IER3	immediate early response 3	0.000001	1.92852608606458
292	PTGS2	prostaglandin-endoperoxide synthase 2 (prostaglandin G/H synthase and cyclooxygenase)	<0.000001	1.92944588327807
293	TUBB1	tubulin, beta 1	0.000079	1.93122261948145
294	RORA	RAR-related orphan receptor A	<0.000001	1.93182405687974
295	DEFA4	defensin, alpha 4, corticostatin	0.005157	1.93191297770061
296	BCL3	B-cell CLL/lymphoma 3	<0.000001	1.93246480749231
297	FOSB	FBJ murine osteosarcoma viral oncogene homolog B	0.001859	1.94130992466167
298	C17orf91	chromosome 17 open reading frame 91	<0.000001	1.94753268143027
299	MXD1	MAX dimerization protein 1	<0.000001	1.95527174150157
300	SOCS3	suppressor of cytokine signaling 3	<0.000001	1.9594808624256
301	GNG11	guanine nucleotide binding protein (G protein), gamma 11	0.000164	1.96631450807906
302	ITPRIPL2	inositol 1,4,5-triphosphate receptor interacting protein-like 2	<0.000001	1.9684513473385
303	FBXW7	F-box and WD repeat domain containing 7	<0.000001	1.97281626725032
304	ZEB2	zinc finger E-box binding homeobox 2	<0.000001	1.97487887807416
305	AQP9	aquaporin 9	<0.000001	1.988739445351
306	NAMPT	nicotinamide phosphoribosyltransferase	<0.000001	1.99300979282329
307	IFITM3	interferon induced transmembrane protein 3 (1-8U)	0.000002	2.03521151329878
308	PROK2	prokineticin 2	<0.000001	2.06224945393146
309	FTH1	ferritin, heavy polypeptide 1	<0.000001	2.07625027952073
310	TNFAIP3	tumor necrosis factor, alpha-induced protein 3	<0.000001	2.0812356720984
311	C5AR1	complement component 5a receptor 1	<0.000001	2.09110700543824
312	MAFB	v-maf musculoaponeurotic fibrosarcoma oncogene homolog B (avian)	<0.000001	2.09445344219637
313	GZMH	granzyme H (cathepsin G-like 2, protein h-CCPX)	<0.000001	2.09750044801709
314	DEFA1	defensin, alpha 1	0.00271	2.12350857797029
315	FTHL20	ferritin, heavy polypeptide-like 20	<0.000001	2.12951707480161
316	PFKFB3	6-phosphofructo-2-kinase/fructose-2,6-biphosphatase 3	<0.000001	2.13031517363727
317	FTHL3	ferritin, heavy polypeptide-like 3	<0.000001	2.17019370228065
318	SEPT5	septin 5	0.000002	2.24476291651027
319	ADM	adrenomedullin	<0.000001	2.25998463627122
320	DEFA1B	defensin, alpha 1B	0.002865	2.29503267937618
321	NRGN	neurogranin (protein kinase C substrate, RC3)	<0.000001	2.31201229313613
322	NR4A2	nuclear receptor subfamily 4, group A, member 2	<0.000001	2.3221596304526
323	DEFA3	defensin, alpha 3, neutrophil-specific	0.002536	2.33919461118674
324	PPBP	pro-platelet basic protein (chemokine (C-X-C motif) ligand 7)	0.000002	2.35114218817806
325	JUNB	jun B proto-oncogene	<0.000001	2.36343735179329
326	DEFA1B	defensin, alpha 1B	0.001871	2.40777764840316
327	JUN	jun proto-oncogene	0.000003	2.52554231481857
328	OSM	oncostatin M	<0.000001	2.52637038425114
329	DEFA1B	defensin, alpha 1B	0.001502	2.53885153920656
330	HBEGF	heparin-binding EGF-like growth factor	<0.000001	2.55709655931112
331	CCL3L3	chemokine (C-C motif) ligand 3-like 3	<0.000001	2.60022389370325
332	EGR1	early growth response 1	<0.000001	2.60924453399785
333	RGS1	regulator of G-protein signaling 1	<0.000001	2.7662397489859
334	IL1B	interleukin 1, beta	<0.000001	2.84048157533307
335	CDKN1A	cyclin-dependent kinase inhibitor 1A (p21, Cip1)	<0.000001	2.90882865515609
336	RHOB	ras homolog gene family, member B	<0.000001	2.95075529528243
337	IL8	interleukin 8	<0.000001	3.14140781099954
338	NR4A2	nuclear receptor subfamily 4, group A, member 2	<0.000001	3.16882210822985
339	PTGS2	prostaglandin-endoperoxide synthase 2 (prostaglandin G/H synthase and cyclooxygenase)	<0.000001	3.79180318423583
340	IL8	interleukin 8	<0.000001	4.85195413723801
