# Supplementary material for: Transcriptional Analysis Reveals Gender-Specific Changes in the Aging of the Human Immune System
Source: PLoS One. 2013 Jun 11;8(6):e66229. doi: 10.1371/journal.pone.0066229 (PMC3679079; doi:10.1371/journal.pone.0066229)
Supplement: Table S3 — Affected canonical pathways in both genders. (XLSX) [file pone.0066229.s003.xlsx]

## Sheet: Sheet1
Table S3. Affected canonical pathways in both genders. P-values were derived from Fisher’s exact test, -log(0.05)=1.3, and the Benjamini-Hochberg-corrected t-test (FDR) -log(0.25)=0.61. The ratio is the number of differentially expressed genes in the data set divided by the total number of genes in the given pathway. The rank indicates the position of the pathway in the gender-specific pathway li…
Canonical pathway		-logFDR	-logP	Ratio	Rank	Molecules
B Cell Development	Females	6.04	8.40	0.276	1	PTPRC,CD19,HLA-DOA,CD79B,HLA-DQA1,CD86,HLA-DOB,CD79A
	Males	5.43	7.86	0.241	1	PTPRC,CD19,HLA-DOA,SPN,CD79B,HLA-DOB,CD79A
B Cell Receptor Signaling	Females	2.04	3.29	0.062	12	PTPRC,CD19,JUN,CD79B,FCGR2A,EGR1,PIK3AP1,CREB5,BCL6,CD79A
	Males	1.06	2.32	0.043	11	PTPRC,CD19,JUN,CD79B,EGR1,BCL6,CD79A
CD28 Signaling in T Helper Cells	Females	1.92	3.12	0.066	13	PTPRC,HLA-DOA,JUN,HLA-DQA1,PLCG1,CD86,HLA-DOB,CTLA4
	Males	0.81	1.83	0.041	15	PTPRC,HLA-DOA,JUN,HLA-DOB,CTLA4
CD40 Signaling	Females	1.32	2.28	0.074	23	JUN,LTA,TNFAIP3,TRAF5,FCER2
	Males	0.85	2.03	0.059	13	JUN,TNFAIP3,TRAF5,FCER2
Communication between Innate and Adaptive Immune Cells	Females	3.48	5.15	0.097	4	IL8,TLR10,IL15,CCL3L1/CCL3L3,CD86,IL1B,CD83,CCL3,CCR7
	Males	1.75	3.34	0.065	5	IL8,TLR10,CCL3L1/CCL3L3,IL1B,CD83,CCR7
Crosstalk between Dendritic Cells and Natural Killer Cells	Females	2.36	3.72	0.089	9	LTA,CD69,IL15,LTB,CD86,CD83,CCR7,FAS
	Males	0.62	1.52	0.044	21	KIR3DL2,LTB,CD83,CCR7
Dendritic Cell Maturation	Females	6.04	8.24	0.089	2	HLA-DOA,LEP,FCGR2A,IL15,HLA-DQA1, PLCG1, LTB,CD83, CREB5,FCGR1A,LTA, HLA-DOB,CD86,IL1B,STAT1,CCR7,FCGR1B
	Males	1.84	3.49	0.047	4	HLA-DOA,LTB,HLA-DOB,IL1B,CD83,STAT1,FCGR1A,CCR7,FCGR1B
IL-6 Signaling	Females	0.97	1.73	0.049	40	IL1R2,IL6ST,IL8,SOCS3,JUN,IL1B
	Males	0.77	1.71	0.041	20	IL6ST,IL8,SOCS3,JUN,IL1B
IL-8 Signaling	Females	2.48	3.90	0.063	8	IL8,GNG11,JUN,RHOB,DEFA1 (includes others),VEGFB,HBEGF,PTGS2,IRAK3,ITGB5,MMP9,GNG7
	Males	0.62	1.44	0.031	26	IL8,JUN,RHOB,HBEGF,PTGS2,GNG7
IL-9 Signaling	Females	0.91	1.64	0.079	43	SOCS3,BCL3,STAT1
	Males	0.83	1.99	0.079	14	SOCS3,BCL3,STAT1
ILK Signaling	Females	2.07	3.34	0.060	11	MYC,FLNB,JUN,RHOB,VEGFB,LEF1,HIF1A,PTGS2,CREB5,ITGB5,MMP9
	Males	0.62	1.46	0.032	25	MYC,JUN,RHOB,LEF1,HIF1A,PTGS2
NF-κB Signaling	Females	1.23	2.11	0.047	28	IL1R2,TLR10,LTA,TGFBR3,TNFAIP3,IL1B,TRAF5,IRAK3
	Males	0.77	1.73	0.035	18	TLR10,TGFBR3,TNFAIP3,IL1B,TRAF5,PDGFRB
Oncostatin M Signaling	Females	1.47	2.50	0.118	21	MT2A,IL6ST,OSM,STAT1
	Males	1.45	2.98	0.118	6	MT2A,IL6ST,OSM,STAT1
OX40 Signaling Pathway	Females	1.70	2.77	0.082	19	HLA-DOA,JUN,HLA-DQA1,HLA-DOB,TRAF5
	Males	1.11	2.42	0.066	9	HLA-DOA,JUN,HLA-DOB,TRAF5
PI3K Signaling in B Lymphocytes	Females	2.64	4.11	0.078	7	BLK,PTPRC,CD19,IL4R,JUN,ATF3,CD79B,PLCG1,PIK3AP1,CD79A
	Males	1.45	2.89	0.055	7	BLK,PTPRC,CD19,JUN,ATF3,CD79B,CD79A
Prolactin Signaling	Females	1.64	2.69	0.078	20	MYC,SOCS3,JUN,PLCG1,STAT1,IRF1
	Males	0.80	1.79	0.052	17	MYC,SOCS3,JUN,STAT1
Role of JAK family kinases in IL-6-type Cytokine Signaling	Females	1.87	3.01	0.154	16	IL6ST,SOCS3,OSM,STAT1
	Males	1.84	3.51	0.154	3	IL6ST,SOCS3,OSM,STAT1
Role of NFAT in Regulation of the Immune Response	Females	3.48	5.14	0.070	5	HLA-DOA,CD79B,FCGR2A,HLA-DQA1, PLCG1,FCGR1A,GNG7,CD79A,GNG11,JUN,CD86,HLA-DOB,FCGR1B
	Males	1.45	2.84	0.043	8	HLA-DOA,JUN,CD79B,HLA-DOB,FCGR1A,GNG7,CD79A,FCGR1B
Role of PKR in Interferon Induction and Antiviral Response	Females	1.30	2.24	0.091	25	TRAF5,STAT1,FCGR1A,IRF1
	Males	0.80	1.79	0.068	16	TRAF5,STAT1,FCGR1A,IRF1
T Cell Receptor Signaling	Females	0.85	1.56	0.049	46	PTPRC,TXK,JUN,PLCG1,CTLA4
	Males	0.62	1.43	0.039	29	PTPRC,TXK,JUN,CTLA4
T Helper Cell Differentiation	Females	4.00	5.80	0.130	3	IL6ST,IL4R,HLA-DOA,HLA-DQA1,CD86,HLA-DOB,CXCR5,STAT1,BCL6
	Males	1.93	3.76	0.087	2	IL6ST,HLA-DOA,HLA-DOB,CXCR5,STAT1,BCL6
Thrombopoietin Signaling	Females	0.98	1.76	0.068	36	MYC,JUN,PLCG1,STAT1
	Males	0.62	1.43	0.051	27	MYC,JUN,STAT1
Toll-like Receptor Signaling	Females	0.98	1.76	0.071	37	TLR10,JUN,TNFAIP3,IRAK3
	Males	0.62	1.43	0.053	28	TLR10,JUN,TNFAIP3
TREM1 Signaling	Females	2.70	4.25	0.123	6	IL8,TLR10,PLCG1,CD86,IL1B,CD83,CCL3
	Males	1.01	2.21	0.070	12	IL8,TLR10,IL1B,CD83
