# Supplementary material for: Transcriptional Analysis Reveals Gender-Specific Changes in the Aging of the Human Immune System
Source: PLoS One. 2013 Jun 11;8(6):e66229. doi: 10.1371/journal.pone.0066229 (PMC3679079; doi:10.1371/journal.pone.0066229)
Supplement: Table S4 — Proportions of T cell populations in nonagenarians and young controls of both genders. (XLSX) [file pone.0066229.s004.xlsx]

## Sheet: Sheet1
Table S4. Proportions of T cell populations in nonagenarians and young controls of both genders. There are no statistically significant differences between the sexes.
Nonagenarians
		Mean	IQR	p*
CD3+ % (out of live cells)	Females	57.93	51.20-65.60	0.225
	Males	54.26	43.28-63.05
CD4+ % (out of CD3+ cells)	Females	62.86	52.00-73.30	0.858
	Males	63.83	53.95-72.20
CD8+ % (out of CD3+ cells)	Females	30.5	20.20-41.20	0.502
	Males	28.11	19.95-37.60
CD4+CD8+ double positive % (out of CD3+ cells)	Females	1.07	0.60-1.30	0.82
	Males	0.95	0.70-1.10
CD28- % (out of CD4+ cells)	Females	14.80	4.10-19.30	0.432
	Males	11.18	3.45-15.65
CD28- % (out of CD8+ cells)	Females	64.29	50.20-77.10	0.429
	Males	61.50	46.50-76.93
CD14+ % (out of live cells)	Females	9.22	5.40-11.80	0.08
	Males	10.78	6.55-13.63
Female, n=99 Male n=35, *Mann Whitney U test
Young controls
		Mean	IQR	p*
CD3+ % (out of live cells)	Females	68.59	60.55-72.60	0.090
	Males	63.08	58.55-67.05
CD4+ % (out of CD3+ cells)	Females	59.51	56.05-62-50	0.541
	Males	56.44	50.15-61.50
CD8+ % (out of CD3+ cells)	Females	31.34	26.40-34.85	0.556
	Males	33.21	28.10-35.80
CD4+CD8+ double positive % (out of CD3+ cells)	Females	1.12	0.75-1.30	0.750
	Males	1.03	0.75-1.25
CD28- % (out of CD4+ cells)	Females	1.71	0.10-1.85	0.945
	Males	0.66	0.15-1.20
CD28- % (out of CD8+ cells)	Females	21.01	12.50-26.85	0.769
	Males	21.82	11.00-34.75
CD14+ % (out of live cells)	Females	2.60	1.75-3.15	0.454
	Males	2.78	2.20-3.35
Female n=21, Male n=9 *Mann Whitney U test
